# Supplementary material for: Experiences and Acceptability of a Weight Loss Intervention for Diabetes (Diabetes Remission Clinical Trial—DiRECT) in Aotearoa New Zealand: A Qualitative Study within a Pilot Randomised Controlled Trial
Source: Nutrients. 2024 Jun 13;16(12):1853. doi: 10.3390/nu16121853 (PMC11206426; doi:10.3390/nu16121853)
Supplement: Supplementary file 1 [file nutrients-16-01853-s001.zip]

Archive with 2 entries (2 files):
- Supplementary file 1. COREQ checklist.pdf
- Supplementary file 2. Interview guides.pdf
